# Supplementary material for: ﻿New species in the genera Eumacrocyrtus Schultze, 1923 and Enoplocyrtus Yoshitake, 2017 from Luzon Island, Philippines (Coleoptera, Curculionidae, Entiminae, Pachyrhynchini)
Source: Zookeys. 2024 Feb 6;1191:23–33. doi: 10.3897/zookeys.1191.110217 (PMC10865227; doi:10.3897/zookeys.1191.110217)
Supplement: XML Treatment for Eumacrocyrtus robertfoxi [file zookeys.1191.110217-treatment1.xml]

<!DOCTYPE tp:taxon-treatment
  PUBLIC "-//TaxonX//DTD Taxonomic Treatment Publishing DTD v0 20100105//EN" "tax-treatment-NSO.dtd">
<tp:taxon-treatment xmlns:tp="http://www.plazi.org/taxpub"><tp:treatment-meta><kwd-group><label>Taxon classification</label><kwd>
              <named-content content-type="kingdom">Animalia</named-content>
            </kwd><kwd>
              <named-content content-type="order">Coleoptera</named-content>
            </kwd><kwd>
              <named-content content-type="family">Curculionidae</named-content>
            </kwd></kwd-group><mixed-citation publication-type="journal"><person-group><name><surname>Cabras</surname><given-names>Analyn A.</given-names></name><name><surname>Buenavente</surname><given-names>Perry Archival C.</given-names></name><name><surname>Medina</surname><given-names>Milton Norman</given-names></name></person-group><article-title>﻿New species in the genera <italic><tp:taxon-name><tp:taxon-name-part taxon-name-part-type="genus" reg="Eumacrocyrtus">Eumacrocyrtus</tp:taxon-name-part></tp:taxon-name></italic> Schultze, 1923 and <italic><tp:taxon-name><tp:taxon-name-part taxon-name-part-type="genus" reg="Enoplocyrtus">Enoplocyrtus</tp:taxon-name-part></tp:taxon-name></italic> Yoshitake, 2017 from Luzon Island, Philippines (<tp:taxon-name><tp:taxon-name-part taxon-name-part-type="order">Coleoptera</tp:taxon-name-part></tp:taxon-name>, <tp:taxon-name><tp:taxon-name-part taxon-name-part-type="family">Curculionidae</tp:taxon-name-part></tp:taxon-name>, <tp:taxon-name><tp:taxon-name-part taxon-name-part-type="subfamily">Entiminae</tp:taxon-name-part></tp:taxon-name>, <tp:taxon-name><tp:taxon-name-part taxon-name-part-type="tribe">Pachyrhynchini</tp:taxon-name-part></tp:taxon-name>)</article-title><source>Zookeys</source><day>06</day><month>02</month><year>2024</year><volume>1191</volume><fpage>23</fpage><lpage>33</lpage><pub-id pub-id-type="doi">10.3897/zookeys.1191.110217</pub-id></mixed-citation></tp:treatment-meta><tp:nomenclature><label>﻿</label><tp:taxon-name>
            <object-id xmlns:xlink="http://www.w3.org/1999/xlink" content-type="arpha" xlink:type="simple">AB579650-93A1-5282-8DCC-D628CC59C46E</object-id>
            <tp:taxon-name-part taxon-name-part-type="genus" reg="Eumacrocyrtus">Eumacrocyrtus</tp:taxon-name-part>
            <tp:taxon-name-part taxon-name-part-type="species" reg="robertfoxi">robertfoxi</tp:taxon-name-part>
            <object-id xmlns:xlink="http://www.w3.org/1999/xlink" content-type="zoobank" xlink:type="simple">https://zoobank.org/A9927681-7082-4484-A6A7-DA5F14EA7C68</object-id>
          </tp:taxon-name><tp:taxon-authority>Cabras</tp:taxon-authority><tp:taxon-status xmlns:xlink="http://www.w3.org/1999/xlink" xlink:type="simple">sp. nov.</tp:taxon-status><xref ref-type="fig" rid="F1">Figs 1–4</xref><xref ref-type="fig" rid="F2">, 7–8</xref><xref ref-type="fig" rid="F3">, 9</xref></tp:nomenclature><tp:treatment-sec sec-type="type material" id="SECID0EVLAC"><title>Type material.</title><p><bold><italic>Holotype</italic></bold> (Figs <xref ref-type="fig" rid="F1">1</xref>, <xref ref-type="fig" rid="F1">2</xref>), female: “Philippines- Luzon Island, Zambales, Villar / October, 1947/ leg. R.B. Fox (typed on white card) // HOLOTYPE female / <italic><tp:taxon-name><tp:taxon-name-part taxon-name-part-type="genus" reg="Eumacrocyrtus">Eumacrocyrtus</tp:taxon-name-part><tp:taxon-name-part taxon-name-part-type="species" reg="robertfoxi">robertfoxi</tp:taxon-name-part></tp:taxon-name></italic> sp. nov. / CABRAS, 2024 (typed on red card)” (<named-content xmlns:xlink="http://www.w3.org/1999/xlink" content-type="dwc:institutional_code" xlink:title="Philippine National Museum of Natural History" xlink:href="http://grbio.org/institution/philippine-national-museum" xlink:type="simple">PNM</named-content> 15217).</p><fig id="F1" position="float" orientation="portrait"><object-id xmlns:xlink="http://www.w3.org/1999/xlink" content-type="doi" xlink:type="simple">10.3897/zookeys.1191.110217.figures1-4</object-id><object-id xmlns:xlink="http://www.w3.org/1999/xlink" content-type="arpha" xlink:type="simple">7DC4BD50-EE1B-597B-BAF3-6ADFE4BB74D2</object-id><label>Figures 1–4.</label><caption><p><italic><tp:taxon-name><tp:taxon-name-part taxon-name-part-type="genus" reg="Eumacrocyrtus">Eumacrocyrtus</tp:taxon-name-part><tp:taxon-name-part taxon-name-part-type="species" reg="robertfoxi">robertfoxi</tp:taxon-name-part></tp:taxon-name></italic> sp. nov., female holotype <bold>1</bold> dorsal habitus <bold>2</bold> lateral habitus <bold>3</bold> elytra, lateral view <bold>4</bold> meso-metasternum and abdominal sternites.</p></caption><graphic xmlns:xlink="http://www.w3.org/1999/xlink" xlink:href="zookeys-1191-023_article-110217__-g001.jpg" position="float" orientation="portrait" xlink:type="simple" id="oo_980421.jpg"><uri content-type="original_file" xlink:type="simple">https://binary.pensoft.net/fig/980421</uri></graphic></fig></tp:treatment-sec><tp:treatment-sec sec-type="description" id="SECID0EYNAC"><title>Description.</title><p><bold><italic>Dimensions</italic></bold>: <abbrev xmlns:xlink="http://www.w3.org/1999/xlink" xlink:title="body length" id="ABBRID0EDOAC" xlink:type="simple">LB</abbrev>: 13.5 mm. <abbrev xmlns:xlink="http://www.w3.org/1999/xlink" xlink:title="length of rostrum" id="ABBRID0EHOAC" xlink:type="simple">LR</abbrev>: 2.5 mm. <abbrev xmlns:xlink="http://www.w3.org/1999/xlink" xlink:title="maximum width across the rostrum" id="ABBRID0ELOAC" xlink:type="simple">WR</abbrev>: 1.2 mm. <abbrev xmlns:xlink="http://www.w3.org/1999/xlink" xlink:title="pronotal length" id="ABBRID0EPOAC" xlink:type="simple">LP</abbrev>: 3.3 mm. <abbrev xmlns:xlink="http://www.w3.org/1999/xlink" xlink:title="maximum width across the pronotum" id="ABBRID0ETOAC" xlink:type="simple">WP</abbrev>: 3.8 mm. <abbrev xmlns:xlink="http://www.w3.org/1999/xlink" xlink:title="elytral length" id="ABBRID0EXOAC" xlink:type="simple">LE</abbrev>: 10.0 mm. <abbrev xmlns:xlink="http://www.w3.org/1999/xlink" xlink:title="maximum width across the elytra" id="ABBRID0E2OAC" xlink:type="simple">WE</abbrev>: 6.0 mm. <italic>N</italic> = 1. Integument black. Body surface matte, rostrum, head, legs, and underside moderately lustrous. <bold><italic>Head</italic></bold> dorsal surface moderately rugose and irregularly punctured with few sparse appressed setae; lateroventral side below eye with sparse appressed setae; forehead between eyes flat with distinct midline groove reaching frons; eyes medium-sized, feebly convex, and weakly prominent on lateral outline of head. <bold><italic>Rostrum</italic></bold> dorsal surface moderately rugose on basal half with coarse punctures up to anterior two-thirds and finely punctate on apical third, and with sparse minute appressed setae; twice as long as wide (<abbrev xmlns:xlink="http://www.w3.org/1999/xlink" xlink:title="length of rostrum" id="ABBRID0EHPAC" xlink:type="simple">LR</abbrev>/<abbrev xmlns:xlink="http://www.w3.org/1999/xlink" xlink:title="maximum width across the rostrum" id="ABBRID0ELPAC" xlink:type="simple">WR</abbrev>:2.5 mm/1.2 mm); with distinct transverse and deep basal groove but not reaching lateral margin, dorsum with a distinct and narrowly shallow midline groove reaching basal half; dorsal contour flat until anterior two-thirds then gradually declining towards apex; lateral sides with subtruncate margin, wide from base then gradually constricted towards middle, and gradually widened towards apex. Antennal scape longer than funicle, scape reaching posterior margin of eye, sparsely covered with subappressed pubescence, and funicle with suberect brownish setae. Funicular segment I slightly longer than II, four times longer as wide, funicular segment II approximately three times longer as wide, segments III–V as long as wide, slightly shorter and narrower than VI and VII, segments VI as long as wide, slightly longer and wider than III–V and VII slightly wider than long, wider and longer than VI; club lanceolate.</p><p><bold><italic>Prothorax</italic></bold> cylindrical, wider at base than apex, wider than long (<abbrev xmlns:xlink="http://www.w3.org/1999/xlink" xlink:title="pronotal length" id="ABBRID0EWPAC" xlink:type="simple">LP</abbrev>/<abbrev xmlns:xlink="http://www.w3.org/1999/xlink" xlink:title="maximum width across the pronotum" id="ABBRID0E1PAC" xlink:type="simple">WP</abbrev>:3.3/3.8 mm), finely punctate and mostly glabrous with very few sparse setae, widest near base, weakly convex on dorsal surface, dorsal contour highest point at middle; with two dimple like depression on each side of disc. <bold><italic>Elytra</italic></bold> ovate, moderately longer than wide (<abbrev xmlns:xlink="http://www.w3.org/1999/xlink" xlink:title="elytral length" id="ABBRID0ECAAE" xlink:type="simple">LE</abbrev>/ <abbrev xmlns:xlink="http://www.w3.org/1999/xlink" xlink:title="maximum width across the elytra" id="ABBRID0EGAAE" xlink:type="simple">WE</abbrev>:10.0/6.0 mm), three times as long and twice as wide as prothorax (<abbrev xmlns:xlink="http://www.w3.org/1999/xlink" xlink:title="maximum width across the elytra" id="ABBRID0EKAAE" xlink:type="simple">WE</abbrev>/ <abbrev xmlns:xlink="http://www.w3.org/1999/xlink" xlink:title="maximum width across the pronotum" id="ABBRID0EOAAE" xlink:type="simple">WP</abbrev>: 6.0/3.8 mm, <abbrev xmlns:xlink="http://www.w3.org/1999/xlink" xlink:title="elytral length" id="ABBRID0ESAAE" xlink:type="simple">LE</abbrev>/<abbrev xmlns:xlink="http://www.w3.org/1999/xlink" xlink:title="pronotal length" id="ABBRID0EWAAE" xlink:type="simple">LP</abbrev>: 10.0/3.3 mm), coarsely and irregularly punctate, with sparse minute pale-yellow to off-white appressed round scales on dorsum and dense yellow-ochre round scales on lateral sides, dorsum weakly convex, lateral sides near base and apex with round depressions, dorsal contour highest at middle, lateral contour gradually widening from basal margin towards middle then gently constricted towards apex and forming a mammilla-shaped apex, widest at middle, apex with brown erect setae. <bold><italic>Legs</italic></bold> with moderately clavate femora. Femora black covered with brown appressed setae. Fore tibiae covered with subappressed brown setae, inner edge moderately serrate with short denticles, and long brown suberect setae. Fore and mid tibiae bear a mucro at apex. Mid and hind tibiae covered with appressed brown setae, inner edge with brown dense suberect setae and few denticles along inner edge towards the apex. Tarsomeres pubescent. Fore coxae with sparse appressed golden yellow round, ovate and piliform scales towards anterior side, and sparse suberect metallic piliform scales towards posterior side. Mid and hind coxa with sparse appressed yellowish piliform scales. Mesoventrite with sparse appressed golden yellow piliform scales on disc and dense golden yellow piliform scales on distal ends. Metaventrite moderately depressed, especially at anterior margin, densely beset with golden yellow piliform scales on disc and thin ovate and piliform scales on distal ends. Ventrite I weakly depressed on disc, densely beset with golden yellow piliform scales on disc. Ventrite II weakly depressed and beset with golden yellow piliform scale on anterior half of disc. Ventrite III to V with fine sparse brown setae.</p><p><bold>Male.</bold> Unknown.</p></tp:treatment-sec><tp:treatment-sec sec-type="diagnosis" id="SECID0EBBAE"><title>Diagnosis.</title><p>The new species is different from the only known species <italic><tp:taxon-name><tp:taxon-name-part taxon-name-part-type="genus" reg="Eumacrocyrtus">Eumacrocyrtus</tp:taxon-name-part><tp:taxon-name-part taxon-name-part-type="species" reg="canlaonensis">canlaonensis</tp:taxon-name-part></tp:taxon-name></italic> Schultze, 1923 (Fig. <xref ref-type="fig" rid="F3">10</xref>) based on the following morphological differences: a) rostrum longer and more slender with a more angled dorsolateral edge near the base compared to <italic><tp:taxon-name><tp:taxon-name-part taxon-name-part-type="genus" reg="Eumacrocyrtus">E.</tp:taxon-name-part><tp:taxon-name-part taxon-name-part-type="species" reg="canlaonensis">canlaonensis</tp:taxon-name-part></tp:taxon-name></italic> with almost rounded edge (Figs <xref ref-type="fig" rid="F2">5–8</xref>), b) head with distinct and deep median furrow, and weak rugae, c) outline of head and rostrum discontinuous with a more distinct transverse basal groove reaching near the lateral margin (Figs <xref ref-type="fig" rid="F2">5–8</xref>), d) integuments matte black, e) elytra longer with coarser punctures, and rounded basal and post-median depression on lateral sides, and f) more slender and longer mammilla-shaped apex of elytra. In addition, the new species is found on Luzon Island outside the known range of <italic><tp:taxon-name><tp:taxon-name-part taxon-name-part-type="genus" reg="Eumacrocyrtus">E.</tp:taxon-name-part><tp:taxon-name-part taxon-name-part-type="species" reg="canlaonensis">canlaonensis</tp:taxon-name-part></tp:taxon-name></italic> which is only known from Negros Island (Fig. <xref ref-type="fig" rid="F6">21</xref>).</p><fig id="F2" position="float" orientation="portrait"><object-id xmlns:xlink="http://www.w3.org/1999/xlink" content-type="doi" xlink:type="simple">10.3897/zookeys.1191.110217.figures5-8</object-id><object-id xmlns:xlink="http://www.w3.org/1999/xlink" content-type="arpha" xlink:type="simple">B79DF55C-9075-517A-BD51-498C7D607ED1</object-id><label>Figures 5–8.</label><caption><p>Head of <italic><tp:taxon-name><tp:taxon-name-part taxon-name-part-type="genus" reg="Eumacrocyrtus">Eumacrocyrtus</tp:taxon-name-part></tp:taxon-name></italic> spp. <bold>5, 6</bold><italic><tp:taxon-name><tp:taxon-name-part taxon-name-part-type="genus" reg="Eumacrocyrtus">Eumacrocyrtus</tp:taxon-name-part><tp:taxon-name-part taxon-name-part-type="species" reg="canlaonensis">canlaonensis</tp:taxon-name-part></tp:taxon-name></italic> Schultze, 1923 <bold>5</bold> dorsal view <bold>6</bold> lateral view <bold>7, 8</bold><italic><tp:taxon-name><tp:taxon-name-part taxon-name-part-type="genus" reg="Eumacrocyrtus">Eumacrocyrtus</tp:taxon-name-part><tp:taxon-name-part taxon-name-part-type="species" reg="robertfoxi">robertfoxi</tp:taxon-name-part></tp:taxon-name></italic> sp. nov. <bold>7</bold> dorsal view <bold>8</bold> lateral view.</p></caption><graphic xmlns:xlink="http://www.w3.org/1999/xlink" xlink:href="zookeys-1191-023_article-110217__-g002.jpg" position="float" orientation="portrait" xlink:type="simple" id="oo_980422.jpg"><uri content-type="original_file" xlink:type="simple">https://binary.pensoft.net/fig/980422</uri></graphic></fig><fig id="F3" position="float" orientation="portrait"><object-id xmlns:xlink="http://www.w3.org/1999/xlink" content-type="doi" xlink:type="simple">10.3897/zookeys.1191.110217.figures9-10</object-id><object-id xmlns:xlink="http://www.w3.org/1999/xlink" content-type="arpha" xlink:type="simple">57A3C0AD-ED0D-5775-929B-29272F8A3A43</object-id><label>Figures 9, 10.</label><caption><p>Type specimens <bold>9</bold><italic><tp:taxon-name><tp:taxon-name-part taxon-name-part-type="genus" reg="Eumacrocyrtus">Eumacrocyrtus</tp:taxon-name-part><tp:taxon-name-part taxon-name-part-type="species" reg="robertfoxi">robertfoxi</tp:taxon-name-part></tp:taxon-name></italic> sp. nov. <bold>10</bold><italic><tp:taxon-name><tp:taxon-name-part taxon-name-part-type="genus" reg="Eumacrocyrtus">Eumacrocyrtus</tp:taxon-name-part><tp:taxon-name-part taxon-name-part-type="species" reg="canlaonensis">canlaonensis</tp:taxon-name-part></tp:taxon-name></italic> Schultze, 1923.</p></caption><graphic xmlns:xlink="http://www.w3.org/1999/xlink" xlink:href="zookeys-1191-023_article-110217__-g003.jpg" position="float" orientation="portrait" xlink:type="simple" id="oo_980423.jpg"><uri content-type="original_file" xlink:type="simple">https://binary.pensoft.net/fig/980423</uri></graphic></fig></tp:treatment-sec><tp:treatment-sec sec-type="etymology" id="SECID0EVFAE"><title>Etymology.</title><p>The species epithet “<italic>robertfoxi</italic>” is dedicated to Robert Bradford Fox (1918–1985), who collected the type material in Zambales for his groundbreaking and unparalleled discoveries in anthropology, which significantly advanced our current knowledge of the pre-Hispanic era from the Philippines.</p></tp:treatment-sec><tp:treatment-sec sec-type="distribution" id="SECID0E4FAE"><title>Distribution.</title><p><italic><tp:taxon-name><tp:taxon-name-part taxon-name-part-type="genus" reg="Eumacrocyrtus">Eumacrocyrtus</tp:taxon-name-part><tp:taxon-name-part taxon-name-part-type="species" reg="robertfoxi">robertfoxi</tp:taxon-name-part></tp:taxon-name></italic> sp. nov. is known only by the type specimen from Zambales, Luzon Island.</p></tp:treatment-sec><tp:treatment-sec><!--Section generated to contain objects referenced in tp:taxon-treatment.--><fig id="F6" position="float" orientation="portrait"><object-id xmlns:xlink="http://www.w3.org/1999/xlink" content-type="doi" xlink:type="simple">10.3897/zookeys.1191.110217.figure21</object-id><object-id xmlns:xlink="http://www.w3.org/1999/xlink" content-type="arpha" xlink:type="simple">BA4AEAFB-F749-579D-87B7-5E4A75C5AC07</object-id><label>Figure 21.</label><caption><p>Distribution of <italic><tp:taxon-name><tp:taxon-name-part taxon-name-part-type="genus" reg="Eumacrocyrtus">E.</tp:taxon-name-part><tp:taxon-name-part taxon-name-part-type="species" reg="robertfoxi">robertfoxi</tp:taxon-name-part></tp:taxon-name></italic> sp. nov. (yellow), <italic><tp:taxon-name><tp:taxon-name-part taxon-name-part-type="genus" reg="Eumacrocyrtus">E.</tp:taxon-name-part><tp:taxon-name-part taxon-name-part-type="species" reg="canlaonensis">canlaonensis</tp:taxon-name-part></tp:taxon-name></italic> Schultze, 1923 (red) and <italic><tp:taxon-name><tp:taxon-name-part taxon-name-part-type="genus" reg="Enoplocyrtus">Enoplocyrtus</tp:taxon-name-part><tp:taxon-name-part taxon-name-part-type="species" reg="angelalcalai">angelalcalai</tp:taxon-name-part></tp:taxon-name></italic> sp. nov. (blue) in the Philippines.</p></caption><graphic xmlns:xlink="http://www.w3.org/1999/xlink" xlink:href="zookeys-1191-023_article-110217__-g006.jpg" position="float" orientation="portrait" xlink:type="simple" id="oo_980426.jpg"><uri content-type="original_file" xlink:type="simple">https://binary.pensoft.net/fig/980426</uri></graphic></fig></tp:treatment-sec></tp:taxon-treatment>
