# Supplementary material for: ﻿New species in the genera Eumacrocyrtus Schultze, 1923 and Enoplocyrtus Yoshitake, 2017 from Luzon Island, Philippines (Coleoptera, Curculionidae, Entiminae, Pachyrhynchini)
Source: Zookeys. 2024 Feb 6;1191:23–33. doi: 10.3897/zookeys.1191.110217 (PMC10865227; doi:10.3897/zookeys.1191.110217)
Supplement: XML Treatment for Enoplocyrtus angelalcalai [file zookeys.1191.110217-treatment2.xml]

<!DOCTYPE tp:taxon-treatment
  PUBLIC "-//TaxonX//DTD Taxonomic Treatment Publishing DTD v0 20100105//EN" "tax-treatment-NSO.dtd">
<tp:taxon-treatment xmlns:tp="http://www.plazi.org/taxpub"><tp:treatment-meta><kwd-group><label>Taxon classification</label><kwd>
              <named-content content-type="kingdom">Animalia</named-content>
            </kwd><kwd>
              <named-content content-type="order">Coleoptera</named-content>
            </kwd><kwd>
              <named-content content-type="family">Curculionidae</named-content>
            </kwd></kwd-group><mixed-citation publication-type="journal"><person-group><name><surname>Cabras</surname><given-names>Analyn A.</given-names></name><name><surname>Buenavente</surname><given-names>Perry Archival C.</given-names></name><name><surname>Medina</surname><given-names>Milton Norman</given-names></name></person-group><article-title>﻿New species in the genera <italic><tp:taxon-name><tp:taxon-name-part taxon-name-part-type="genus" reg="Eumacrocyrtus">Eumacrocyrtus</tp:taxon-name-part></tp:taxon-name></italic> Schultze, 1923 and <italic><tp:taxon-name><tp:taxon-name-part taxon-name-part-type="genus" reg="Enoplocyrtus">Enoplocyrtus</tp:taxon-name-part></tp:taxon-name></italic> Yoshitake, 2017 from Luzon Island, Philippines (<tp:taxon-name><tp:taxon-name-part taxon-name-part-type="order">Coleoptera</tp:taxon-name-part></tp:taxon-name>, <tp:taxon-name><tp:taxon-name-part taxon-name-part-type="family">Curculionidae</tp:taxon-name-part></tp:taxon-name>, <tp:taxon-name><tp:taxon-name-part taxon-name-part-type="subfamily">Entiminae</tp:taxon-name-part></tp:taxon-name>, <tp:taxon-name><tp:taxon-name-part taxon-name-part-type="tribe">Pachyrhynchini</tp:taxon-name-part></tp:taxon-name>)</article-title><source>Zookeys</source><day>06</day><month>02</month><year>2024</year><volume>1191</volume><fpage>23</fpage><lpage>33</lpage><pub-id pub-id-type="doi">10.3897/zookeys.1191.110217</pub-id></mixed-citation></tp:treatment-meta><tp:nomenclature><label>﻿</label><tp:taxon-name>
            <object-id xmlns:xlink="http://www.w3.org/1999/xlink" content-type="arpha" xlink:type="simple">17F2C49A-4301-512D-BD56-9D3194D609AD</object-id>
            <tp:taxon-name-part taxon-name-part-type="genus" reg="Enoplocyrtus">Enoplocyrtus</tp:taxon-name-part>
            <tp:taxon-name-part taxon-name-part-type="species" reg="angelalcalai">angelalcalai</tp:taxon-name-part>
            <object-id xmlns:xlink="http://www.w3.org/1999/xlink" content-type="zoobank" xlink:type="simple">https://zoobank.org/D305F11A-D77C-4BB4-A2B3-E629F52C3971</object-id>
          </tp:taxon-name><tp:taxon-authority>Cabras</tp:taxon-authority><tp:taxon-status xmlns:xlink="http://www.w3.org/1999/xlink" xlink:type="simple">sp. nov.</tp:taxon-status><xref ref-type="fig" rid="F4">Figs 11–14</xref><xref ref-type="fig" rid="F5">, 15–20</xref></tp:nomenclature><tp:treatment-sec sec-type="type material" id="SECID0EAIAE"><title>Type materials.</title><p><bold><italic>Holotype</italic></bold> (Figs <xref ref-type="fig" rid="F4">11</xref>, <xref ref-type="fig" rid="F4">13</xref>), male: “Philippines- Luzon Island, Mountain Province, Bontoc, Palapal / July, 1985/ leg. Samarita (typed on white card) // HOLOTYPE male / <italic><tp:taxon-name><tp:taxon-name-part taxon-name-part-type="genus" reg="Enoplocyrtus">Enoplocyrtus</tp:taxon-name-part><tp:taxon-name-part taxon-name-part-type="species" reg="angelalcalai">angelalcalai</tp:taxon-name-part></tp:taxon-name></italic> sp. nov./ CABRAS, 2024 (typed on red card)”(<named-content xmlns:xlink="http://www.w3.org/1999/xlink" content-type="dwc:institutional_code" xlink:title="Philippine National Museum of Natural History" xlink:href="http://grbio.org/institution/philippine-national-museum" xlink:type="simple">PNM</named-content> 15218). <bold><italic>Paratypes</italic></bold> 1 ♀: same data as the holotype (<named-content xmlns:xlink="http://www.w3.org/1999/xlink" content-type="dwc:institutional_code" xlink:title="Philippine National Museum of Natural History" xlink:href="http://grbio.org/institution/philippine-national-museum" xlink:type="simple">PNM</named-content> 15219).</p><fig id="F4" position="float" orientation="portrait"><object-id xmlns:xlink="http://www.w3.org/1999/xlink" content-type="doi" xlink:type="simple">10.3897/zookeys.1191.110217.figures11-14</object-id><object-id xmlns:xlink="http://www.w3.org/1999/xlink" content-type="arpha" xlink:type="simple">0E2A54EC-49C9-5430-936C-8A4C77590B21</object-id><label>Figures 11–14.</label><caption><p><italic><tp:taxon-name><tp:taxon-name-part taxon-name-part-type="genus" reg="Enoplocyrtus">Enoplocyrtus</tp:taxon-name-part><tp:taxon-name-part taxon-name-part-type="species" reg="angelalcalai">angelalcalai</tp:taxon-name-part></tp:taxon-name></italic> sp. nov. <bold>11</bold> male holotype, dorsal habitus <bold>12</bold> female paratype, dorsal habitus <bold>13</bold> male, lateral habitus <bold>14</bold> female, lateral habitus.</p></caption><graphic xmlns:xlink="http://www.w3.org/1999/xlink" xlink:href="zookeys-1191-023_article-110217__-g004.jpg" position="float" orientation="portrait" xlink:type="simple" id="oo_980424.jpg"><uri content-type="original_file" xlink:type="simple">https://binary.pensoft.net/fig/980424</uri></graphic></fig></tp:treatment-sec><tp:treatment-sec sec-type="description" id="SECID0ELKAE"><title>Description.</title><p><bold><italic>Dimensions</italic></bold>: <abbrev xmlns:xlink="http://www.w3.org/1999/xlink" xlink:title="body length" id="ABBRID0EWKAE" xlink:type="simple">LB</abbrev>: 8.4 mm. <abbrev xmlns:xlink="http://www.w3.org/1999/xlink" xlink:title="length of rostrum" id="ABBRID0E1KAE" xlink:type="simple">LR</abbrev>: 1.1 mm. <abbrev xmlns:xlink="http://www.w3.org/1999/xlink" xlink:title="maximum width across the rostrum" id="ABBRID0E5KAE" xlink:type="simple">WR</abbrev>: 1.1 mm. <abbrev xmlns:xlink="http://www.w3.org/1999/xlink" xlink:title="pronotal length" id="ABBRID0ECLAE" xlink:type="simple">LP</abbrev>: 2.5 mm. <abbrev xmlns:xlink="http://www.w3.org/1999/xlink" xlink:title="maximum width across the pronotum" id="ABBRID0EGLAE" xlink:type="simple">WP</abbrev>: 2.5 mm. <abbrev xmlns:xlink="http://www.w3.org/1999/xlink" xlink:title="elytral length" id="ABBRID0EKLAE" xlink:type="simple">LE</abbrev>: 5.8 mm. <abbrev xmlns:xlink="http://www.w3.org/1999/xlink" xlink:title="maximum width across the elytra" id="ABBRID0EOLAE" xlink:type="simple">WE</abbrev>: 4.0 mm. <italic>N</italic> = 1. Integument dark brown. Body surface, rostrum, head, legs matte, and underside weakly lustrous. <bold><italic>Head</italic></bold> dorsal surface weakly punctate and each puncture with subappressed white piliform scales; lateral side with weak rugae and sides below eye with sparse appressed bluish piliform scales; forehead between eyes flat with distinct but faint midline groove; eyes medium-sized, feebly convex, and moderately prominent on lateral outline of head. <bold><italic>Rostrum</italic></bold> dorsal surface weakly rugose up to anterior two-thirds with appressed white piliform scales; apical third finely punctate with fine sparse setae; as long as wide (<abbrev xmlns:xlink="http://www.w3.org/1999/xlink" xlink:title="length of rostrum" id="ABBRID0E1LAE" xlink:type="simple">LR</abbrev>/<abbrev xmlns:xlink="http://www.w3.org/1999/xlink" xlink:title="maximum width across the rostrum" id="ABBRID0E5LAE" xlink:type="simple">WR</abbrev>:1.1 mm/1.1 mm); transverse groove at base absent; with midline groove distinct until middle and progressively fainter and indistinct towards apex; dorsal contour flat, slightly curved towards apex but without apical bulge; lateral sides at upper margin of antennal scrobe with subtriangular depression. Antennal scape slightly longer than funicle, scape reaching beyond the posterior margin of eye, with few sparse subappressed pubescence, and funicle with suberect brownish setae. Funicular segment I nearly four times as long as wide, slightly longer than II, funicular segment II nearly three times as long as wide, longer than segments III–V, segments III–V as long as wide, shorter and narrower than VI, segment VI as long as wide, longer and wider than segments III–V, segment VII as long as wide, wider and longer than segments VI; club lanceolate. <bold><italic>Prothorax</italic></bold> subcylindrical, significantly wider at posterior margin then narrowed towards anterior margin, as long as wide (<abbrev xmlns:xlink="http://www.w3.org/1999/xlink" xlink:title="pronotal length" id="ABBRID0EFMAE" xlink:type="simple">LP</abbrev>/<abbrev xmlns:xlink="http://www.w3.org/1999/xlink" xlink:title="maximum width across the pronotum" id="ABBRID0EJMAE" xlink:type="simple">WP</abbrev>:2.5/2.5 mm), coarsely punctate and rugose with sparse appressed white piliform scales and lanceolate pale turquoise and pale blue scales, widest at base, dorsal contour flat. <bold><italic>Elytra</italic></bold> pyriform (<abbrev xmlns:xlink="http://www.w3.org/1999/xlink" xlink:title="elytral length" id="ABBRID0EQMAE" xlink:type="simple">LE</abbrev>/ <abbrev xmlns:xlink="http://www.w3.org/1999/xlink" xlink:title="maximum width across the elytra" id="ABBRID0EUMAE" xlink:type="simple">WE</abbrev>:5.8/4.0 mm), moderately longer than wide; moderately longer and wider than prothorax (<abbrev xmlns:xlink="http://www.w3.org/1999/xlink" xlink:title="maximum width across the elytra" id="ABBRID0EYMAE" xlink:type="simple">WE</abbrev>/ <abbrev xmlns:xlink="http://www.w3.org/1999/xlink" xlink:title="maximum width across the pronotum" id="ABBRID0E3MAE" xlink:type="simple">WP</abbrev>: 4.0/2.5 mm, <abbrev xmlns:xlink="http://www.w3.org/1999/xlink" xlink:title="elytral length" id="ABBRID0EANAE" xlink:type="simple">LE</abbrev>/<abbrev xmlns:xlink="http://www.w3.org/1999/xlink" xlink:title="pronotal length" id="ABBRID0EENAE" xlink:type="simple">LP</abbrev>: 5.8/2.5 mm); elytral surface coarse and with granulately rugose intervals, sparsely covered with minute white appressed piliform scales and pale turquoise and pale blue lanceolate scales, dorsum weakly convex, lateral contour widest before middle. <bold><italic>Legs</italic>.</bold> Mid and hind femora dark brown covered with white subappressed piliform scales. Mid tibiae covered with white subappressed piliform scales on outer edge and suberect brown setae along inner edge. Hind tibiae covered with subappressed white piliform scales on outer edge and suberect brown setae along inner edge; inner edge and part of outer edge coarsely granulated. Mid and hind tibiae mucronate. Tarsomeres pubescent. Coxae with sparse appressed pale blue and white piliform scales. Mesoventrite with sparse appressed pale blue lanceolate scales and white setae. Metaventrite and ventrite I weakly depressed on disc, mostly glabrous except distal ends with appressed pale blue and pale-yellow lanceolate scales and white piliform scales. Ventrite II with sparse pale blue and yellow lanceolate scales and white setae. Ventrite III to V with fine sparse brown setae.</p><p><bold>Female</bold> (<named-content xmlns:xlink="http://www.w3.org/1999/xlink" content-type="dwc:institutional_code" xlink:title="Philippine National Museum of Natural History" xlink:href="http://grbio.org/institution/philippine-national-museum" xlink:type="simple">PNM</named-content> 15219). Dimensions: <abbrev xmlns:xlink="http://www.w3.org/1999/xlink" xlink:title="body length" id="ABBRID0EVNAE" xlink:type="simple">LB</abbrev>: 8.0 mm: <abbrev xmlns:xlink="http://www.w3.org/1999/xlink" xlink:title="length of rostrum" id="ABBRID0EZNAE" xlink:type="simple">LR</abbrev>: 1.1 mm: <abbrev xmlns:xlink="http://www.w3.org/1999/xlink" xlink:title="maximum width across the rostrum" id="ABBRID0E4NAE" xlink:type="simple">WR</abbrev>:1.1 mm.<abbrev xmlns:xlink="http://www.w3.org/1999/xlink" xlink:title="pronotal length" id="ABBRID0EBOAE" xlink:type="simple">LP</abbrev>: 2.5 mm. <abbrev xmlns:xlink="http://www.w3.org/1999/xlink" xlink:title="maximum width across the pronotum" id="ABBRID0EFOAE" xlink:type="simple">WP</abbrev>: 2.5 mm. <abbrev xmlns:xlink="http://www.w3.org/1999/xlink" xlink:title="elytral length" id="ABBRID0EJOAE" xlink:type="simple">LE</abbrev>: 5.8 mm. <abbrev xmlns:xlink="http://www.w3.org/1999/xlink" xlink:title="maximum width across the elytra" id="ABBRID0ENOAE" xlink:type="simple">WE</abbrev>: 4.1 mm. <italic>N</italic> = 1. Habitus, as shown in Figs <xref ref-type="fig" rid="F4">12</xref>, <xref ref-type="fig" rid="F4">14</xref>. Females differ from males in the following: a) fore tibiae flat; b) pronotum narrower with more flat dorsal contour; c) elytra moderately wider, and slightly longer; d) ventrite I flat. Otherwise, it is similar to the male.</p></tp:treatment-sec><tp:treatment-sec sec-type="diagnosis" id="SECID0E2OAE"><title>Diagnosis.</title><p>The new species is easily distinguished from the only known species, <italic><tp:taxon-name><tp:taxon-name-part taxon-name-part-type="genus" reg="Enoplocyrtus">Enoplocyrtus</tp:taxon-name-part><tp:taxon-name-part taxon-name-part-type="species" reg="marusan">marusan</tp:taxon-name-part></tp:taxon-name></italic> Yoshitake, 2017, based on the following morphological characteristics: a) coarsely punctate and rugose pronotum, b) elytral surface coarse and with granulately rugose intervals, c) integument dark brown, d) pronotum and elytra sparsely covered with appressed white piliform scales and pale turquoise and pale blue lanceolate scales, and e) differently shaped aedeagus (Figs <xref ref-type="fig" rid="F5">15</xref>, <xref ref-type="fig" rid="F5">16</xref>).</p><fig id="F5" position="float" orientation="portrait"><object-id xmlns:xlink="http://www.w3.org/1999/xlink" content-type="doi" xlink:type="simple">10.3897/zookeys.1191.110217.figures15-20</object-id><object-id xmlns:xlink="http://www.w3.org/1999/xlink" content-type="arpha" xlink:type="simple">A583865D-B078-57C9-9F19-9465DAE9FBF3</object-id><label>Figures 15–20.</label><caption><p>Male and female genitalia of <italic><tp:taxon-name><tp:taxon-name-part taxon-name-part-type="genus" reg="Enoplocyrtus">Enoplocyrtus</tp:taxon-name-part><tp:taxon-name-part taxon-name-part-type="species" reg="angelalcalai">angelalcalai</tp:taxon-name-part></tp:taxon-name></italic> sp. nov. <bold>15</bold> median lobe in dorsal view <bold>16</bold> idem in lateral view <bold>17</bold> sternite IX in dorsal view <bold>18</bold> sternite VIII in ventral view <bold>19</bold> ovipositor in dorsal view <bold>20</bold> spermatheca.</p></caption><graphic xmlns:xlink="http://www.w3.org/1999/xlink" xlink:href="zookeys-1191-023_article-110217__-g005.jpg" position="float" orientation="portrait" xlink:type="simple" id="oo_980425.jpg"><uri content-type="original_file" xlink:type="simple">https://binary.pensoft.net/fig/980425</uri></graphic></fig></tp:treatment-sec><tp:treatment-sec sec-type="etymology" id="SECID0EYQAE"><title>Etymology.</title><p>The name “<italic>angelalcalai</italic>” is dedicated to National Scientist Angel Chua Alcala (1929–2023, Dumaguete, Negros Oriental, Philippines) for his contributions to advancing the Philippines’ herpetological and marine research and conservation. Additionally for inspiring the authors to work on biodiversity research and conservation in the Philippines.</p></tp:treatment-sec><tp:treatment-sec sec-type="distribution" id="SECID0EARAE"><title>Distribution.</title><p><italic><tp:taxon-name><tp:taxon-name-part taxon-name-part-type="genus" reg="Enoplocyrtus">Enoplocyrtus</tp:taxon-name-part><tp:taxon-name-part taxon-name-part-type="species" reg="angelalcalai">angelalcalai</tp:taxon-name-part></tp:taxon-name></italic> sp. nov. is known only from the type locality in Palapag, Bontoc, Mountain Province (Fig. <xref ref-type="fig" rid="F6">21</xref>).</p><fig id="F6" position="float" orientation="portrait"><object-id xmlns:xlink="http://www.w3.org/1999/xlink" content-type="doi" xlink:type="simple">10.3897/zookeys.1191.110217.figure21</object-id><object-id xmlns:xlink="http://www.w3.org/1999/xlink" content-type="arpha" xlink:type="simple">BA4AEAFB-F749-579D-87B7-5E4A75C5AC07</object-id><label>Figure 21.</label><caption><p>Distribution of <italic><tp:taxon-name><tp:taxon-name-part taxon-name-part-type="genus" reg="Eumacrocyrtus">E.</tp:taxon-name-part><tp:taxon-name-part taxon-name-part-type="species" reg="robertfoxi">robertfoxi</tp:taxon-name-part></tp:taxon-name></italic> sp. nov. (yellow), <italic><tp:taxon-name><tp:taxon-name-part taxon-name-part-type="genus" reg="Eumacrocyrtus">E.</tp:taxon-name-part><tp:taxon-name-part taxon-name-part-type="species" reg="canlaonensis">canlaonensis</tp:taxon-name-part></tp:taxon-name></italic> Schultze, 1923 (red) and <italic><tp:taxon-name><tp:taxon-name-part taxon-name-part-type="genus" reg="Enoplocyrtus">Enoplocyrtus</tp:taxon-name-part><tp:taxon-name-part taxon-name-part-type="species" reg="angelalcalai">angelalcalai</tp:taxon-name-part></tp:taxon-name></italic> sp. nov. (blue) in the Philippines.</p></caption><graphic xmlns:xlink="http://www.w3.org/1999/xlink" xlink:href="zookeys-1191-023_article-110217__-g006.jpg" position="float" orientation="portrait" xlink:type="simple" id="oo_980426.jpg"><uri content-type="original_file" xlink:type="simple">https://binary.pensoft.net/fig/980426</uri></graphic></fig></tp:treatment-sec></tp:taxon-treatment>
